# Supplementary material for: Expression patterns of MRP2 in circulating tumor cells of breast cancer: a single-institution study
Source: Front Oncol. 2025 Sep 23;15:1648842. doi: 10.3389/fonc.2025.1648842 (PMC12500547; doi:10.3389/fonc.2025.1648842)
Supplement: Supplementary file 3 [file DataSheet1.xlsx]

## Sheet: 2025.08.21
Cases	Gender (1=male, 0=female)	Age (year)	Tumor size （cm)	Tumor stage	Molecular subtyping	Total CTCs	Epithelial CTCs	Hybrid CTCs	Mesenchyme CTCs	ER(%)	ER等级(1<1,2≥1)	PR(%)	Her-2(0=negative, 1=positive)	KI-67(%)	Axillary lymph nodes	Type of pathology	Number of cells with no expression of MRP2 (E-type CTCs)	The number of cells with low expression of MRP2 (E-type CTCs)	The number of cells with high expression of MRP2 (E-type CTCs)	Number of cells with no expression of MRP2 (H-type CTCs)	The number of cells with low expression of MRP2.(H-type CTCs)	The number of cells with high expression of MRP2 (H-type CTCs)	Number of cells with no expression of MRP2 (M-type CTCs)	The number of cells with low expression of MRP2 (M-type CTCs)	The number of cells with high expression of MRP2 (M-type CTCs)	NAC (0=no, 1=yes)	Chemotherapy (0=no, 1=yes)	Endocrine therapy (0=no, 1=yes)
case1	1	71	2	2	luminal B (Her-2 negative)	23	5	16	2	90	2	90	0	50	2	Invasive ductal carcinoma（IDC)	2	2	1	8	4	4	0	2	0	0	1	0
case2	0	45	2	3	luminalB(Her-2 positive）	37	12	25	0	90	2	10	1	10	14	Invasive ductal carcinoma（IDC)	1	3	8	1	3	21	0	0	0	1	0	0
case3	0	41	1.4	3	TNBC	33	9	24	0	0	1	0	0	60	0	Invasive lobular carcinoma(ILC)	1	5	3	2	13	9	0	0	0	1	0	0
case4	0	34	1	1	luminalA	25	10	14	1	90	2	80	0	10	0	Invasive ductal carcinoma（IDC)	2	6	2	3	5	6	0	1	0	0	1	0
case5	0	43	2.5	3	luminalA	25	14	11	0	90	2	70	0	5	4	Invasive ductal carcinoma（IDC)	5	6	3	3	7	1	0	0	0	0	1	0
case6	0	39	2.5	2	luminal B (Her-2 negative)	108	63	43	2	5	2	1	0	60	1	Invasive ductal carcinoma（IDC)	17	31	15	7	26	10	0	1	1	1	0	0
case7	0	41	0.2	1	TNBC	30	3	27	0	0	1	0	0	60	0	Invasive lobular carcinoma(ILC)	0	0	3	0	8	19	0	0	0	1	0	0
case8	0	59	6	3	luminal B (Her-2 negative)	22	16	6	0	90	2	80	0	20	1	Invasive ductal carcinoma（IDC)	1	1	14	0	2	4	0	0	0	1	0	0
case9	0	53	2	2	luminalB(Her-2 positive）	4	4	0	0	80	2	0	1	30	0	Invasive ductal carcinoma（IDC)	0	1	3	0	0	0	0	0	0	1	0	0
case10	0	60	1.6	1	luminalA	16	11	5	0	90	2	60	0	10	0	Invasive ductal carcinoma（IDC)	0	1	10	0	1	4	0	0	0	0	1	0
case11	0	50	0.5	1	luminalA	37	13	24	0	50	2	60	0	1	0	Invasive ductal carcinoma（IDC)	2	1	10	4	15	5	0	0	0	0	1	0
case12	0	47	3	2	TNBC	18	10	8	0	0	1	0	0	20	0	Invasive Carcinoma of Special Type (IC-ST)	1	0	9	1	7	0	0	0	0	0	1	0
case13	0	60	1.4	1	luminal B (Her-2 negative)	23	5	18	0	90	2	60	0	20	0	Invasive ductal carcinoma（IDC)	2	0	3	7	10	1	0	0	0	0	1	0
case14	0	63	3	2	HER2 overexpression	25	7	17	1	0	1	0	1	20	0	Invasive ductal carcinoma（IDC)	2	3	2	1	10	6	0	1	0	1	0	0
case15	0	72	1	1	luminal B (Her-2 negative)	13	4	9	0	90	2	80	0	20	0	Invasive ductal carcinoma（IDC)	0	0	4	1	5	3	0	0	0	0	0	1
case16	0	45	1.7	1	luminalB(Her-2 positive）	27	18	9	0	90	2	60	1	10	0	Invasive lobular carcinoma(ILC)	5	9	4	2	4	3	0	0	0	1	0	0
case17	0	37	1.5	0	luminalA	61	28	30	3	90	2	70	0	15	0	Ductal carcinoma in situ(DCIS)	18	10	0	22	5	3	3	0	0	0	0	1
case18	0	55	1.3	1	HER2 overexpression	5	4	1	0	0	1	0	1	20	0	Invasive ductal carcinoma（IDC)	0	2	2	0	1	0	0	0	0	1	0	0
case19	0	41	1.1	1	luminal B (Her-2 negative)	15	11	4	0	90	2	90	0	25	0	Invasive ductal carcinoma（IDC)	1	4	6	0	3	1	0	0	0	0	1	0
case20	0	46	4	3	luminal B (Her-2 negative)	6	3	3	0	50	2	20	0	30	31	Invasive ductal carcinoma（IDC)	1	2	0	2	1	0	0	0	0	0	1	0
case21	0	48	2	3	luminalA	11	9	2	0	80	2	80	0	10	18	Invasive lobular carcinoma(ILC)	5	4	0	1	1	0	0	0	0	0	1	0
case22	0	54	1.5	1	luminalA	7	4	3	0	90	2	90	0	15	0	Invasive Carcinoma of Special Type(IC-ST)	2	2	0	0	1	2	0	0	0	0	0	1
case23	0	49	2	2	luminal B (Her-2 negative)	39	19	15	5	90	2	90	0	20	1	Invasive lobular carcinoma(ILC)	9	6	4	2	8	5	2	3	0	0	1	0
case24	0	48	3	3	luminal B (Her-2 negative)	16	0	16	0	80	2	60	0	40	4	Invasive ductal carcinoma（IDC)	0	0	0	0	3	13	0	0	0	0	1	0
case25	0	48	2	4	luminalB(Her-2 positive）	13	7	6	0	60	2	60	1	20	0	Invasive lobular carcinoma(ILC)	2	3	2	2	2	2	0	0	0	0	1	0
case26	0	40	3	2	luminal B (Her-2 negative)	11	7	4	0	90	2	90	0	20	1	Invasive ductal carcinoma（IDC)	1	5	1	1	1	2	0	0	0	0	1	0
case27	0	47	1	1	TNBC	18	9	9	0	0	1	0	0	5	0	Invasive ductal carcinoma（IDC)	3	3	3	0	2	7	0	0	0	1	0	0
case28	0	44	1.5	1	TNBC	3	3	0	0	0	1	0	0	60	0	Invasive ductal carcinoma（IDC)	0	0	3	0	0	0	0	0	0	0	0	0
case29	0	37	2.6	2	TNBC	3	1	2	0	0	1	0	0	70	0	Invasive ductal carcinoma（IDC)	0	0	1	0	1	1	0	0	0	1	0	0
case30	0	53	1.8	1	luminal B (Her-2 negative)	25	11	14	0	90	2	70	0	30	0	Invasive Carcinoma of Special Type(IC-ST)	0	3	8	0	1	13	0	0	0	0	1	0
case31	0	47	1	1	luminal B (Her-2 negative)	5	1	4	0	90	2	50	0	30	0	Invasive ductal carcinoma（IDC)	0	0	1	0	0	4	0	0	0	0	1	0
case32	0	41	2.8	2	TNBC	36	3	33	0	0	1	0	0	60	2	Invasive ductal carcinoma（IDC)	0	3	0	0	11	22	0	0	0	1	0	0
case33	0	38	1.2	1	HER2 overexpression	0	0	0	0	0	1	0	1	20	0	Ductal carcinoma in situ(DCIS)	0	0	0	0	0	0	0	0	0	0	1	0
case34	0	40	1.5	3	luminalA	6	0	6	0	90	2	70	0	5	8	Invasive lobular carcinoma(ILC)	0	0	0	0	3	3	0	0	0	0	1	0
case35	0	42	2	3	luminalA	12	2	10	0	90	2	40	0	5	6	Invasive ductal carcinoma（IDC)	0	1	1	0	1	9	0	0	0	1	0	0
case36	0	57	2	1	luminal B (Her-2 negative)	6	0	6	0	95	2	60	0	50	0	Invasive ductal carcinoma（IDC)	0	0	0	0	3	3	0	0	0	0	1	0
case37	0	48	1.3	1	luminalA	5	3	2	0	70	2	85	0	10	0	Invasive lobular carcinoma(ILC)	0	2	1	0	0	2	0	0	0	0	0	1
case38	0	46	5	1	HER2 overexpression	35	0	35	0	0	1	0	1	10	0	Ductal carcinoma in situ(DCIS)	0	0	0	0	2	33	0	0	0	0	1	0
case39	0	69	4	2	luminal B (Her-2 negative)	15	0	15	0	1	2	0	0	40	0	Invasive lobular carcinoma(ILC)	0	0	0	2	4	9	0	0	0	0	0	1
case40	0	54	0.2	1	HER2 overexpression	0	0	0	0	0	1	0	1	20	0	Invasive ductal carcinoma（IDC)	0	0	0	0	0	0	0	0	0	0	1	0
case41	0	47	1.2	1	TNBC	13	3	10	0	0	1	0	0	60	0	Invasive ductal carcinoma（IDC)	0	0	3	0	1	9	0	0	0	0	1	0
case42	0	40	2	1	luminalA	0	0	0	0	90	2	60	0	10	0	Invasive ductal carcinoma（IDC)	0	0	0	0	0	0	0	0	0	1	0	0
case43	0	57	1.5	2	luminal B (Her-2 negative)	2	0	2	0	95	2	70	0	25	2	Invasive ductal carcinoma（IDC)	0	0	0	0	1	1	0	0	0	0	0	1
case44	0	47	0.5	0	luminalA	4	0	4	0	80	2	80	0	5	0	Invasive ductal carcinoma（IDC)	0	0	0	1	1	2	0	0	0	0	0	1
case45	0	42	0.5	1	luminalB(Her-2 positive）	3	2	1	0	5	2	0	1	40	0	Invasive ductal carcinoma（IDC)	0	1	1	0	1	0	0	0	0	1	0	0
case46	0	50	1.2	1	luminal B (Her-2 negative)	8	2	6	0	90	2	60	0	20	0	Invasive lobular carcinoma(ILC)	0	0	2	0	0	6	0	0	0	0	1	0
case47	0	40	0.22	1	TNBC	15	0	15	0	0	1	0	0	5	0	Invasive ductal carcinoma（IDC)	0	0	0	0	2	13	0	0	0	0	0	0
case48	0	55	1.1	2	luminalA	1	1	0	0	90	2	90	0	10	0	Invasive ductal carcinoma（IDC)	0	0	1	0	0	0	0	0	0	0	0	1
case49	0	71	1.5	1	TNBC	21	14	7	0	0	1	0	0	30	0	Invasive ductal carcinoma（IDC)	0	5	9	0	0	7	0	0	0	0	1	0
case50	0	38	2	3	TNBC	28	2	26	0	0	1	0	0	60	4	Invasive ductal carcinoma（IDC)	0	2	0	5	16	5	0	0	0	1	0	0
case51	0	40	5	3	luminal B (Her-2 negative)	26	2	24	0	90	2	80	0	30	16	Invasive ductal carcinoma（IDC)	1	1	0	0	3	21	0	0	0	1	0	0
case52	0	52	0.9	1	luminal B (Her-2 negative)	3	0	3	0	80	2	5	0	10	0	Invasive ductal carcinoma（IDC)	0	0	0	0	0	3	0	0	0	0	0	1
